# Supplementary material for: A review of Aleurodaphis (Hemiptera, Aphididae, Hormaphidinae) with the description of one new species and keys to species
Source: Zookeys. 2011 Oct 7;(135):41–56. doi: 10.3897/zookeys.135.1721 (PMC3252756; doi:10.3897/zookeys.135.1721)
Supplement: XML Treatment for Aleurodaphis [file zookeys.135.1721-treatment1.xml]

<!DOCTYPE tp:taxon-treatment
  PUBLIC "-//TaxonX//DTD Taxonomic Treatment Publishing DTD v0 20100105//EN" "tax-treatment-NSO.dtd">
<tp:taxon-treatment xmlns:tp="http://www.plazi.org/taxpub"><tp:treatment-meta><mixed-citation publication-type="journal"><person-group><name><surname>Jiang</surname><given-names>Li-Yun</given-names></name><name><surname>Qiao</surname><given-names>Ge-Xia</given-names></name></person-group><article-title>A review of <italic>Aleurodaphis</italic> (Hemiptera, Aphididae, Hormaphidinae) with the description of one new species and keys to species</article-title><source>Zookeys</source><day>7</day><month>10</month><year>2011</year><volume>2011</volume><issue>135</issue><fpage>41</fpage><lpage>56</lpage><pub-id pub-id-type="doi">10.3897/zookeys.135.1721</pub-id></mixed-citation></tp:treatment-meta><tp:nomenclature><tp:taxon-name>
                        <tp:taxon-name-part taxon-name-part-type="genus">Aleurodaphis</tp:taxon-name-part>
                    <object-id xmlns:xlink="http://www.w3.org/1999/xlink" xlink:type="simple">http://species-id.net/wiki/Aleurodaphis</object-id>
                    </tp:taxon-name><tp:taxon-authority>van der Goot, 1917</tp:taxon-authority><tp:nomenclature-citation-list><tp:nomenclature-citation><tp:taxon-name>Aleurodaphis</tp:taxon-name><comment> van der Goot, 1917: 239.</comment></tp:nomenclature-citation><tp:nomenclature-citation><tp:taxon-name>Aleurodaphis</tp:taxon-name><comment> van der Goot: <xref ref-type="bibr" rid="B1">Baker 1929</xref>: 86; <xref ref-type="bibr" rid="B18">Takahashi 1931</xref>: 92; <xref ref-type="bibr" rid="B19">Takahashi and Sorin 1958</xref>: 31; <xref ref-type="bibr" rid="B10">Raychaudhuri et al. 1980</xref>: 36; <xref ref-type="bibr" rid="B8">Ghosh 1988</xref>: 249; <xref ref-type="bibr" rid="B9">Noordam 1991</xref>: 47; <xref ref-type="bibr" rid="B20">Tao 1990</xref>: 58; <xref ref-type="bibr" rid="B2">Blackman and Eastop 1994</xref>: 551; <xref ref-type="bibr" rid="B11">Remaudière and Remaudière 1997</xref>: 181; <xref ref-type="bibr" rid="B21">Tao 1999</xref>: 17.</comment></tp:nomenclature-citation></tp:nomenclature-citation-list></tp:nomenclature><tp:treatment-sec sec-type="Type species"><title>Type species.</title><p> <italic><tp:taxon-name>Aleurodaphis blumae</tp:taxon-name></italic> van der Goot, 1917.</p></tp:treatment-sec><tp:treatment-sec sec-type="Diagnosis"><title>Diagnosis.</title><p>Body oval and flat. In apterous females: body aleyrodiform, absence of frontal horns, and wax glands arranged along the crenulated margin of body. Head and prothorax, meso- and metathorax, abdominal tergites I–VII fused, respectively; only abdominal tergite VIII free; antennae 4 or 5-segmented, primary rhinaria<!--PageBreak--> small and ciliated; eyes with 3 facets. Dorsal setae fine and sparse. Rostrum reaching mid-coxae, at most hind coxae. Ultimate rostral segment obviously longer than second hind tarsal segment. Legs short; first tarsal chaetotaxy: 2–4, 2–4, 2–4; dorsal-apical setae on second hind tarsal segments with funnel-shaped apex. Siphunculi ring-shaped. Cauda knobbed and anal plate bilobed. In alate viviparous females: antennae 5-segmented, with secondary rhinaria near ring-shaped, without cilia; eyes normal; first tarsal chaetotaxy: 4, 4, 4, sometimes 3 or 2; fore wings with media once branched, pterostigma extended and two cubitus fused or separated at base; hind wings with two obliques.</p></tp:treatment-sec><tp:treatment-sec sec-type="Host plants"><title>Host plants.</title><p>The range of host plantsin <italic><tp:taxon-name>Aleurodaphis</tp:taxon-name></italic> is quite wide, including Compositae (<italic><tp:taxon-name>Aster</tp:taxon-name></italic>, <italic><tp:taxon-name>Blumea</tp:taxon-name></italic>, <italic><tp:taxon-name>Carpesium</tp:taxon-name></italic>, <italic><tp:taxon-name>Chrysanthemum</tp:taxon-name></italic>, <italic><tp:taxon-name>Kalimeris</tp:taxon-name></italic>, <italic><tp:taxon-name>Ligularia</tp:taxon-name></italic>, <italic><tp:taxon-name>Parasenecio</tp:taxon-name></italic>, <italic><tp:taxon-name>Senecio</tp:taxon-name></italic>), <tp:taxon-name>Balsaminaceae</tp:taxon-name> (<italic><tp:taxon-name>Impatiens</tp:taxon-name></italic>), <tp:taxon-name>Gramineae</tp:taxon-name> (<italic><tp:taxon-name>Bambusa</tp:taxon-name></italic>), <tp:taxon-name>Moraceae</tp:taxon-name> (<italic><tp:taxon-name>Ficus</tp:taxon-name></italic>), <tp:taxon-name>Plantaginaceae</tp:taxon-name> (<italic><tp:taxon-name>Plantago</tp:taxon-name></italic>), <tp:taxon-name>Scrophulariaceae</tp:taxon-name> (<italic><tp:taxon-name>Mazus</tp:taxon-name></italic>), <tp:taxon-name>Styracaceae</tp:taxon-name> (<italic><tp:taxon-name>Sinojackia</tp:taxon-name></italic>), <tp:taxon-name>Theaceae</tp:taxon-name> (<italic><tp:taxon-name>Stewartia</tp:taxon-name></italic>), <tp:taxon-name>Verbenaceae</tp:taxon-name> (<italic><tp:taxon-name>Callicarpa</tp:taxon-name></italic>) and <tp:taxon-name>Violaceae</tp:taxon-name>.</p></tp:treatment-sec><tp:treatment-sec sec-type="Biology"><title>Biology.</title><p>Five species, <italic><tp:taxon-name>Aleurodaphis asteris</tp:taxon-name></italic>, <italic><tp:taxon-name>Aleurodaphis blumeae</tp:taxon-name></italic>, <italic><tp:taxon-name>Aleurodaphis impatientis</tp:taxon-name></italic>, <italic><tp:taxon-name>Aleurodaphis ligulariae</tp:taxon-name></italic> and <italic><tp:taxon-name>Aleurodaphis mikaniae</tp:taxon-name></italic>, mainly feeding on Compositae species, have monoecious and anholocyclic life cycle. <italic><tp:taxon-name>Aleurodaphis sinojackiae</tp:taxon-name></italic> Qiao &amp; Jiang, sp. n. and <italic><tp:taxon-name>Aleurodaphis stewartiae</tp:taxon-name></italic> can form galls on the leaves of the primary host plants, but their secondary hosts are unknown. The details of <italic><tp:taxon-name>Aleurodaphis antennata</tp:taxon-name></italic> wereunreported (<xref ref-type="bibr" rid="B8">Ghosh 1988</xref>; <xref ref-type="bibr" rid="B2">Blackman and Eastop 1994</xref>, <xref ref-type="bibr" rid="B3">2006</xref>; <xref ref-type="bibr" rid="B13">Sorin and Miyazaki 2004</xref>).</p></tp:treatment-sec><tp:treatment-sec sec-type="Distribution"><title>Distribution.</title><p>China, Japan, India and Indonesia.</p></tp:treatment-sec><tp:treatment-sec sec-type="Keys to species of Aleurodaphis"><title>Keys to species of Aleurodaphis</title><p>Apterous viviparous females</p><table-wrap content-type="key" position="anchor" orientation="portrait"><table><tbody><tr><td rowspan="1" colspan="1">1</td><td rowspan="1" colspan="1">Body without marginal wax glands; on <italic><tp:taxon-name>Stewartia</tp:taxon-name></italic>, in curled leaves</td><td rowspan="1" colspan="1"><italic><tp:taxon-name>Aleurodaphis stewartiae</tp:taxon-name></italic></td></tr><tr><td rowspan="1" colspan="1">–</td><td rowspan="1" colspan="1">Body with marginal wax glands</td><td rowspan="1" colspan="1">2</td></tr><tr><td rowspan="1" colspan="1">2</td><td rowspan="1" colspan="1">Marginal wax glands arranged in each segment, not connecting with each other (<xref ref-type="fig" rid="F3">Fig. 20</xref>); on <italic><tp:taxon-name>Sinojackia</tp:taxon-name></italic>, in curled leaves</td><td rowspan="1" colspan="1"><italic><tp:taxon-name>Aleurodaphis sinojackiae</tp:taxon-name></italic> Qiao &amp; Jiang, sp. n.</td></tr><tr><td rowspan="1" colspan="1">–</td><td rowspan="1" colspan="1">Marginal wax glands arranged consecutively along the crenulated margin of body (<xref ref-type="fig" rid="F1">Figs 1, 2</xref>), not in curled leaves</td><td rowspan="1" colspan="1">3</td></tr><tr><td rowspan="1" colspan="1">3</td><td rowspan="1" colspan="1">Ultimate rostral segment slender and long, 4.60–5.67 times as long as its basal width (<xref ref-type="fig" rid="F1">Fig. 2</xref>)</td><td rowspan="1" colspan="1"><italic><tp:taxon-name>Aleurodaphis blumeae</tp:taxon-name></italic></td></tr><tr><td rowspan="1" colspan="1">–</td><td rowspan="1" colspan="1">Ultimate rostral segment stout and short, less than 3.30 times as long as its basal width</td><td rowspan="1" colspan="1">4</td></tr><tr><td rowspan="1" colspan="1">4</td><td rowspan="1" colspan="1">Each first tarsal segment with 2 setae; marginal wax glands along the crenulated margin of body with 120 wax facets at most</td><td rowspan="1" colspan="1"><italic><tp:taxon-name>Aleurodaphis asteris</tp:taxon-name></italic></td></tr><tr><td rowspan="1" colspan="1">–</td><td rowspan="1" colspan="1">Each first tarsal segment with more than 2 setae; marginal wax glands along the crenulated margin of body with 150 wax facets at least</td><td rowspan="1" colspan="1">5</td></tr><tr><td rowspan="1" colspan="1">5</td><td rowspan="1" colspan="1">Ultimate rostral segment 1.16–1.40 times as long as second hind tarsal segment</td><td rowspan="1" colspan="1">6</td></tr><tr><td rowspan="1" colspan="1"><!--PageBreak-->–</td><td rowspan="1" colspan="1">Ultimate rostral segment 1.41–2.02 times as long as second hind tarsal segment</td><td rowspan="1" colspan="1">7</td></tr><tr><td rowspan="1" colspan="1">6</td><td rowspan="1" colspan="1">Ultimate rostral segment 1.16–1.30 times as long as second hind tarsal segment; dorsal of body without obvious mastoid process; on <italic><tp:taxon-name>Bambusa</tp:taxon-name></italic></td><td rowspan="1" colspan="1"><italic><tp:taxon-name>Aleurodaphis antennata</tp:taxon-name></italic></td></tr><tr><td rowspan="1" colspan="1">–</td><td rowspan="1" colspan="1">Ultimate rostral segment 1.40 times as long as second hind tarsal segment; dorsal of body with obvious mastoid process; on <tp:taxon-name>Compositae</tp:taxon-name> and <tp:taxon-name>Balsaminaceae</tp:taxon-name> (Impatiens)</td><td rowspan="1" colspan="1"><italic><tp:taxon-name>Aleurodaphis mikaniae</tp:taxon-name></italic></td></tr><tr><td rowspan="1" colspan="1">7</td><td rowspan="1" colspan="1">First tarsal chaetotaxy: 3 or 4, 3 or 4, 3 or 4; triommatidia elongate, with the outer-most facet placed widely apart from the other two; on <italic><tp:taxon-name>Impatiens</tp:taxon-name></italic></td><td rowspan="1" colspan="1"><italic><tp:taxon-name>Aleurodaphis impatientis</tp:taxon-name></italic></td></tr><tr><td rowspan="1" colspan="1">–</td><td rowspan="1" colspan="1">First tarsal chaetotaxy: 2 or 3, 2 or 3, 2; triommatidia thickset, with the outer-most facet placed close to the other two; on <italic><tp:taxon-name>Ligularia</tp:taxon-name></italic></td><td rowspan="1" colspan="1"><italic><tp:taxon-name>Aleurodaphis ligulariae</tp:taxon-name></italic></td></tr></tbody></table></table-wrap><p>Alate viviparous females</p><table-wrap content-type="key" position="anchor" orientation="portrait"><table><tbody><tr><td rowspan="1" colspan="1">1</td><td rowspan="1" colspan="1">Antennae 4-segmented, with more than 30 setae on each of segments III and IV</td><td rowspan="1" colspan="1"><italic><tp:taxon-name>Aleurodaphis ligulariae</tp:taxon-name></italic></td></tr><tr><td rowspan="1" colspan="1">–</td><td rowspan="1" colspan="1">Antennae 5-segmented, with 2–5 setae on each of segments III and IV</td><td rowspan="1" colspan="1">2</td></tr><tr><td rowspan="1" colspan="1">2</td><td rowspan="1" colspan="1">Ultimate rostral segment less than 3.00 times as long as its basal width</td><td rowspan="1" colspan="1">3</td></tr><tr><td rowspan="1" colspan="1">–</td><td rowspan="1" colspan="1">Ultimate rostral segment more than 3.00 times as long as its basal width</td><td rowspan="1" colspan="1">4</td></tr><tr><td rowspan="1" colspan="1">3</td><td rowspan="1" colspan="1">Antennal segment III with 10–14 secondary rhinaria; first tarsal chaetotaxy: 4, 4, 4, sometimes 3, 3, 3</td><td rowspan="1" colspan="1"><italic><tp:taxon-name>Aleurodaphis sinojackiae</tp:taxon-name></italic> Qiao &amp; Jiang, sp. n.</td></tr><tr><td rowspan="1" colspan="1">–</td><td rowspan="1" colspan="1">Antennal segment III with 24–27 secondary rhinaria; first tarsal chaetotaxy: 3, 3, 3, sometimes 2, 2, 2</td><td rowspan="1" colspan="1"><italic><tp:taxon-name>Aleurodaphis mikaniae</tp:taxon-name></italic></td></tr><tr><td rowspan="1" colspan="1">4</td><td rowspan="1" colspan="1">Ultimate rostral segment 4.60–7.50 times as long as its basal width, and 1.96–2.32 times as long as second hind tarsal segment</td><td rowspan="1" colspan="1"><italic><tp:taxon-name>Aleurodaphis blumeae</tp:taxon-name></italic></td></tr><tr><td rowspan="1" colspan="1">–</td><td rowspan="1" colspan="1">Ultimate rostral segment 3.38–4.00 times as long as its basal width, and 1.19–1.80 times as long as second hind tarsal segment</td><td rowspan="1" colspan="1">5</td></tr><tr><td rowspan="1" colspan="1">5</td><td rowspan="1" colspan="1">First tarsal chaetotaxy: 3, 3, 3; antennal segment III with 25–29 secondary rhinaria</td><td rowspan="1" colspan="1"><italic><tp:taxon-name>Aleurodaphis stewartiae</tp:taxon-name></italic></td></tr><tr><td rowspan="1" colspan="1">–</td><td rowspan="1" colspan="1">First tarsal chaetotaxy: 4, 4, 4 or 3–4, 3–4, 2–4; antennal segment III with 9–12 secondary rhinaria</td><td rowspan="1" colspan="1"><italic><tp:taxon-name>Aleurodaphis impatientis</tp:taxon-name></italic></td></tr></tbody></table></table-wrap></tp:treatment-sec><tp:treatment-sec><!--Section generated to contain objects referenced in tp:taxon-treatment.--><fig id="F3" position="float" orientation="portrait"><label>Figures 20–28.</label><caption><p><italic><tp:taxon-name>Aleurodaphis sinojackiae</tp:taxon-name></italic> Qiao &amp; Jiang, sp. n. Apterous viviparous female. <bold>20</bold> dorsal view of body <bold>21</bold> dorsal view of head and pronotum <bold>22</bold> antenna <bold>23</bold> ultimate rostral segment <bold>24</bold> fore tarsal segments <bold>25</bold> siphunculus <bold>26</bold> abdominal tergite VIII and cauda <bold>27</bold> anal plate <bold>28</bold> genital plate. Scale bars = 0.10 mm.</p></caption><graphic xmlns:xlink="http://www.w3.org/1999/xlink" xlink:href="ZooKeys-135-041-g003.jpg" position="float" orientation="portrait" xlink:type="simple"/></fig><fig id="F1" position="float" orientation="portrait"><label>Figures 1–2.</label><caption><p> Apterous viviparous female. <bold>1</bold> dorsal view of body, <italic><tp:taxon-name>Aleurodaphis blumeae</tp:taxon-name></italic> van der Goot <bold>2 </bold>dorsal view of body, syntype of <italic><tp:taxon-name>Aleurodaphis sinisalicis</tp:taxon-name></italic> Zhang. Scale bars = 0.10 mm.</p></caption><graphic xmlns:xlink="http://www.w3.org/1999/xlink" xlink:href="ZooKeys-135-041-g001.jpg" position="float" orientation="portrait" xlink:type="simple"/></fig></tp:treatment-sec><ref-list><ref id="B1"><mixed-citation xmlns:xlink="http://www.w3.org/1999/xlink" xlink:type="simple"><person-group><name name-style="western"><surname>Baker</surname><given-names>AC</given-names></name></person-group> (<year>1929</year>)<article-title> Generic classification of the Hemipterous family Aphididae.</article-title><source>Bulletin, United States, Department of Agriculture </source><volume>826</volume>: <fpage>1</fpage>-<lpage>109</lpage>.</mixed-citation></ref><ref id="B18"><mixed-citation xmlns:xlink="http://www.w3.org/1999/xlink" xlink:type="simple"><person-group><name name-style="western"><surname>Takahashi</surname><given-names>R</given-names></name></person-group> (<year>1931</year>)<article-title> Aphididae of Formosa. Part 6.</article-title><source>Department of Agriculture Government Research Institute Formosa, Report </source><volume>53</volume>: <fpage>1</fpage>-<lpage>127</lpage>.</mixed-citation></ref><ref id="B19"><mixed-citation xmlns:xlink="http://www.w3.org/1999/xlink" xlink:type="simple"><person-group><name name-style="western"><surname>Takahashi</surname><given-names>R</given-names></name><name name-style="western"><surname>Sorin</surname><given-names>M</given-names></name></person-group> (<year>1958</year>)<article-title> Notes on the aphid of <italic>Aleurodaphis</italic> in Japan (Homoptera).</article-title><source>Akitu, Kyoto </source><volume>7</volume>: <fpage>31</fpage>-<lpage>32</lpage>.</mixed-citation></ref><ref id="B10"><mixed-citation xmlns:xlink="http://www.w3.org/1999/xlink" xlink:type="simple"><person-group><name name-style="western"><surname>Raychaudhuri</surname><given-names>DN</given-names></name><name name-style="western"><surname>Ghosh</surname><given-names>MR</given-names></name><name name-style="western"><surname>Pal</surname><given-names>PK</given-names></name><name name-style="western"><surname>Ghosh</surname><given-names>AK</given-names></name></person-group> (<year>1980</year>)<source> Taxonomy of aphids of north-east India and Bhutan. Taxonomic accounts of the subfamilies. Subfamily Hormaphidinae. 358–394.</source><publisher-name>In Raychaudhuri DN.Aphids of north-east India and Bhutan. The Zoological Society, i–viii</publisher-name>, <publisher-loc>Calcutta</publisher-loc>, <lpage>521</lpage> pp.</mixed-citation></ref><ref id="B8"><mixed-citation xmlns:xlink="http://www.w3.org/1999/xlink" xlink:type="simple"><person-group><name name-style="western"><surname>Ghosh</surname><given-names>AK</given-names></name></person-group> (<year>1988</year>)<source> The Fauna of India and the Adjacent Countries (Homoptera: Aphidoidea) Part 4 Subfamilies: Phloeomyzinae, Anoeciinae and Hormaphidinae.</source><publisher-name>Zoological Survey of India</publisher-name>, <publisher-loc>Calcutta</publisher-loc>, <lpage>429</lpage> pp.<!--PageBreak--></mixed-citation></ref><ref id="B9"><mixed-citation xmlns:xlink="http://www.w3.org/1999/xlink" xlink:type="simple"><person-group><name name-style="western"><surname>Noordam</surname><given-names>D</given-names></name></person-group> (<year>1991</year>)<article-title> Hormaphidinae from Java (Homoptera: Aphididae).</article-title><source>Zoologische Verhandelingen (Leiden) </source><volume>270</volume>: <fpage>1</fpage>-<lpage>525</lpage>.</mixed-citation></ref><ref id="B20"><mixed-citation xmlns:xlink="http://www.w3.org/1999/xlink" xlink:type="simple"><person-group><name name-style="western"><surname>Tao</surname><given-names>CC</given-names></name></person-group> (<year>1990</year>)<source> Aphid-fauna of Taiwan Province, China.</source><publisher-name>Taiwan Provincial Museum Press</publisher-name>, <publisher-loc>Taibei</publisher-loc>, <lpage>327</lpage> pp.</mixed-citation></ref><ref id="B2"><mixed-citation xmlns:xlink="http://www.w3.org/1999/xlink" xlink:type="simple"><person-group><name name-style="western"><surname>Blackman</surname><given-names>RL</given-names></name><name name-style="western"><surname>Eastop</surname><given-names>VF</given-names></name></person-group> (<year>1994</year>)<source> Aphids on the World’s Trees.</source><publisher-name>An Identification and Information Guide. CAB International in Association with the Natural History Museum, Wallingford</publisher-name>, <publisher-loc>UK</publisher-loc>, <lpage>987</lpage> pp.</mixed-citation></ref><ref id="B11"><mixed-citation xmlns:xlink="http://www.w3.org/1999/xlink" xlink:type="simple"><person-group><name name-style="western"><surname>Remaudière</surname><given-names>G</given-names></name><name name-style="western"><surname>Remaudière</surname><given-names>M</given-names></name></person-group> (<year>1997</year>)<source> Catalogue of the World’s Aphididae.</source><publisher-name>Institut National de la Recherche Agronomique</publisher-name>, <publisher-loc>Paris</publisher-loc>, <lpage>473</lpage> pp.</mixed-citation></ref><ref id="B21"><mixed-citation xmlns:xlink="http://www.w3.org/1999/xlink" xlink:type="simple"><person-group><name name-style="western"><surname>Tao</surname><given-names>CC</given-names></name></person-group> (<year>1999</year>)<article-title> List of Aphidoidea (Homoptera) of China.</article-title><source>Taiwan Agricultural Research Institute Special Publication </source><volume>77</volume>: <fpage>1</fpage>-<lpage>144</lpage>.</mixed-citation></ref><ref id="B3"><mixed-citation xmlns:xlink="http://www.w3.org/1999/xlink" xlink:type="simple"><person-group><name name-style="western"><surname>Blackman</surname><given-names>RL</given-names></name><name name-style="western"><surname>Eastop</surname><given-names>VF</given-names></name></person-group> (<year>2006</year>)<source> Aphids on the World’s Herbaceous Plants and Shrubs.</source><publisher-name>The Natural History Museum, John Wiley &amp; Sons Ltd, Chichester</publisher-name>, <publisher-loc>UK</publisher-loc>, <lpage>1439</lpage> pp.</mixed-citation></ref><ref id="B13"><mixed-citation xmlns:xlink="http://www.w3.org/1999/xlink" xlink:type="simple"><person-group><name name-style="western"><surname>Sorin</surname><given-names>M</given-names></name><name name-style="western"><surname>Miyazaki</surname><given-names>M</given-names></name></person-group> (<year>2004</year>)<source><italic>Aleurodaphis</italic> of Japan (Hemiptera, Aphididae). Japanese Journal of Systematic Entomology 10(2), 165–177.</source></mixed-citation></ref></ref-list></tp:taxon-treatment>
