# Supplementary material for: A review of Aleurodaphis (Hemiptera, Aphididae, Hormaphidinae) with the description of one new species and keys to species
Source: Zookeys. 2011 Oct 7;(135):41–56. doi: 10.3897/zookeys.135.1721 (PMC3252756; doi:10.3897/zookeys.135.1721)
Supplement: XML Treatment for Aleurodaphis antennata [file zookeys.135.1721-treatment2.xml]

<!DOCTYPE tp:taxon-treatment
  PUBLIC "-//TaxonX//DTD Taxonomic Treatment Publishing DTD v0 20100105//EN" "tax-treatment-NSO.dtd">
<tp:taxon-treatment xmlns:tp="http://www.plazi.org/taxpub"><tp:treatment-meta><mixed-citation publication-type="journal"><person-group><name><surname>Jiang</surname><given-names>Li-Yun</given-names></name><name><surname>Qiao</surname><given-names>Ge-Xia</given-names></name></person-group><article-title>A review of <italic>Aleurodaphis</italic> (Hemiptera, Aphididae, Hormaphidinae) with the description of one new species and keys to species</article-title><source>Zookeys</source><day>7</day><month>10</month><year>2011</year><volume>2011</volume><issue>135</issue><fpage>41</fpage><lpage>56</lpage><pub-id pub-id-type="doi">10.3897/zookeys.135.1721</pub-id></mixed-citation></tp:treatment-meta><tp:nomenclature><tp:taxon-name>
                        <tp:taxon-name-part taxon-name-part-type="genus">Aleurodaphis</tp:taxon-name-part>
                        <tp:taxon-name-part taxon-name-part-type="species">antennata</tp:taxon-name-part>
                    <object-id xmlns:xlink="http://www.w3.org/1999/xlink" xlink:type="simple">http://species-id.net/wiki/Aleurodaphis_antennata</object-id>
                    </tp:taxon-name><tp:taxon-authority>Chakrabarti &amp; Maity, (1980) 1982</tp:taxon-authority><tp:nomenclature-citation-list><tp:nomenclature-citation><tp:taxon-name>Aleurodaphis antennata</tp:taxon-name><comment> Chakrabarti &amp; Maity, (1980) 1982: 56.</comment></tp:nomenclature-citation><tp:nomenclature-citation><tp:taxon-name>Aleurodaphis antennata</tp:taxon-name><comment> Chakrabarti &amp; Maity: <xref ref-type="bibr" rid="B8">Ghosh 1988</xref>: 252; <xref ref-type="bibr" rid="B2">Blackman and Eastop 1994</xref>: 551; <xref ref-type="bibr" rid="B11">Remaudière and Remaudière 1997</xref>: 179.</comment></tp:nomenclature-citation></tp:nomenclature-citation-list></tp:nomenclature><tp:treatment-sec sec-type="Host plants"><title>Host plants.</title><p><italic><tp:taxon-name>Bambusa</tp:taxon-name></italic> sp.</p></tp:treatment-sec><tp:treatment-sec sec-type="Distribution"><title>Distribution.</title><p>India (<xref ref-type="bibr" rid="B8">Ghosh 1988</xref>) .<!--PageBreak--></p></tp:treatment-sec><ref-list><ref id="B8"><mixed-citation xmlns:xlink="http://www.w3.org/1999/xlink" xlink:type="simple"><person-group><name name-style="western"><surname>Ghosh</surname><given-names>AK</given-names></name></person-group> (<year>1988</year>)<source> The Fauna of India and the Adjacent Countries (Homoptera: Aphidoidea) Part 4 Subfamilies: Phloeomyzinae, Anoeciinae and Hormaphidinae.</source><publisher-name>Zoological Survey of India</publisher-name>, <publisher-loc>Calcutta</publisher-loc>, <lpage>429</lpage> pp.<!--PageBreak--></mixed-citation></ref><ref id="B2"><mixed-citation xmlns:xlink="http://www.w3.org/1999/xlink" xlink:type="simple"><person-group><name name-style="western"><surname>Blackman</surname><given-names>RL</given-names></name><name name-style="western"><surname>Eastop</surname><given-names>VF</given-names></name></person-group> (<year>1994</year>)<source> Aphids on the World’s Trees.</source><publisher-name>An Identification and Information Guide. CAB International in Association with the Natural History Museum, Wallingford</publisher-name>, <publisher-loc>UK</publisher-loc>, <lpage>987</lpage> pp.</mixed-citation></ref><ref id="B11"><mixed-citation xmlns:xlink="http://www.w3.org/1999/xlink" xlink:type="simple"><person-group><name name-style="western"><surname>Remaudière</surname><given-names>G</given-names></name><name name-style="western"><surname>Remaudière</surname><given-names>M</given-names></name></person-group> (<year>1997</year>)<source> Catalogue of the World’s Aphididae.</source><publisher-name>Institut National de la Recherche Agronomique</publisher-name>, <publisher-loc>Paris</publisher-loc>, <lpage>473</lpage> pp.</mixed-citation></ref></ref-list></tp:taxon-treatment>
