# Supplementary material for: A review of Aleurodaphis (Hemiptera, Aphididae, Hormaphidinae) with the description of one new species and keys to species
Source: Zookeys. 2011 Oct 7;(135):41–56. doi: 10.3897/zookeys.135.1721 (PMC3252756; doi:10.3897/zookeys.135.1721)
Supplement: XML Treatment for Aleurodaphis asteris [file zookeys.135.1721-treatment3.xml]

<!DOCTYPE tp:taxon-treatment
  PUBLIC "-//TaxonX//DTD Taxonomic Treatment Publishing DTD v0 20100105//EN" "tax-treatment-NSO.dtd">
<tp:taxon-treatment xmlns:tp="http://www.plazi.org/taxpub"><tp:treatment-meta><mixed-citation publication-type="journal"><person-group><name><surname>Jiang</surname><given-names>Li-Yun</given-names></name><name><surname>Qiao</surname><given-names>Ge-Xia</given-names></name></person-group><article-title>A review of <italic>Aleurodaphis</italic> (Hemiptera, Aphididae, Hormaphidinae) with the description of one new species and keys to species</article-title><source>Zookeys</source><day>7</day><month>10</month><year>2011</year><volume>2011</volume><issue>135</issue><fpage>41</fpage><lpage>56</lpage><pub-id pub-id-type="doi">10.3897/zookeys.135.1721</pub-id></mixed-citation></tp:treatment-meta><tp:nomenclature><tp:taxon-name>
                        <tp:taxon-name-part taxon-name-part-type="genus">Aleurodaphis</tp:taxon-name-part>
                        <tp:taxon-name-part taxon-name-part-type="species">asteris</tp:taxon-name-part>
                    <object-id xmlns:xlink="http://www.w3.org/1999/xlink" xlink:type="simple">http://species-id.net/wiki/Aleurodaphis_asteris</object-id>
                    </tp:taxon-name><tp:taxon-authority>Takahashi &amp; Sorin, 1958</tp:taxon-authority><tp:nomenclature-citation-list><tp:nomenclature-citation><tp:taxon-name>Aleurodaphis asteris</tp:taxon-name><comment> Takahashi &amp; Sorin, 1958: 31.</comment></tp:nomenclature-citation><tp:nomenclature-citation><tp:taxon-name>Aleurodaphis asteris</tp:taxon-name><comment> Takahashi &amp; Sorin: <xref ref-type="bibr" rid="B23">Zhang et al. 1992</xref>: 142; <xref ref-type="bibr" rid="B11">Remaudière and Remaudière 1997</xref>: 179; <xref ref-type="bibr" rid="B21">Tao 1999</xref>: 17; <xref ref-type="bibr" rid="B13">Sorin and Miyazaki 2004</xref>: 166.</comment></tp:nomenclature-citation></tp:nomenclature-citation-list></tp:nomenclature><tp:treatment-sec sec-type="Material examined"><title>Material examined.</title><p> <bold>CHINA</bold> (NZMC): 2 apterous viviparous females, 15 April 1991, Jiangle, Fujiang, No. 10054, on <tp:taxon-name>Violaceae</tp:taxon-name>, coll. W. Y. Zhang; 8 apterous viviparous females, 13 August 2003, Motuo, Tibet, No. 15371, host plants unknown, coll. G. X. Qiao and X. L. Huang; <bold>JAPAN</bold> (BMNH):24 apterous viviparous females, 5 August 1966, Osaka, Chihaya, on <italic><tp:taxon-name>Aster</tp:taxon-name></italic> sp., coll. M. Sorin.; 9 apterous viviparous females, 29 May 1964, Osaka, Kongo Mt., on <italic><tp:taxon-name>Aster</tp:taxon-name></italic> sp., coll. v. d. Bosch; 4 apterous viviparous females, 7 June 1966, Kyushu, Hikosan, on <italic><tp:taxon-name>Kalimeris</tp:taxon-name></italic> sp., coll. H. Takada; 8 apterous viviparous females, 6 August 1980, Kyoto, Kibune Mt., on <italic><tp:taxon-name>Aster yomena</tp:taxon-name></italic>, coll. R. L. Blackman; <bold>KOREA</bold> (BMNH):2 apterous viviparous females, 15 September 1963, Ulnungdo, on <italic><tp:taxon-name>Aster incisus</tp:taxon-name></italic>, coll. W. H. Paik; 1 apterous viviparous female, 14 September 1963, Pusan, on <italic><tp:taxon-name>Chrysanthemum zawidskii</tp:taxon-name></italic>, coll. W. H. Paik.</p></tp:treatment-sec><tp:treatment-sec sec-type="Host plants"><title>Host plants.</title><p><italic><tp:taxon-name>Carpesium abrotanoides</tp:taxon-name></italic>, <italic><tp:taxon-name>Aster yomena</tp:taxon-name></italic>, <italic><tp:taxon-name>Aster incisus</tp:taxon-name></italic>, <italic><tp:taxon-name>Chrysanthemum zawaidskii</tp:taxon-name></italic>, <italic><tp:taxon-name>Kalimeris</tp:taxon-name></italic> sp. and <tp:taxon-name>Violaceae</tp:taxon-name>.</p></tp:treatment-sec><tp:treatment-sec sec-type="Biology"><title>Biology.</title><p>The species feed on the stems, leafstalks, flower stalks and leaves of the host plants.</p></tp:treatment-sec><tp:treatment-sec sec-type="Distribution"><title>Distribution.</title><p>China, Japan and Korea.</p></tp:treatment-sec><ref-list><ref id="B23"><mixed-citation xmlns:xlink="http://www.w3.org/1999/xlink" xlink:type="simple"><person-group><name name-style="western"><surname>Zhang</surname><given-names>GX</given-names></name><name name-style="western"><surname>Zhong</surname><given-names>TS</given-names></name><name name-style="western"><surname>Zhang</surname><given-names>WY</given-names></name></person-group> (<year>1992</year>)<source> Aphidoidea. 137–175. In: Peng JW, Liu YQ. Eds. 1992.</source><publisher-name>Iconography of forest insects in Hunan China. Academia Sinica and Hunan Forestry Institute, Hunan, China. Hunan Science and Technology Press</publisher-name>, <publisher-loc>Changsha</publisher-loc>, <lpage>473</lpage> pp.</mixed-citation></ref><ref id="B11"><mixed-citation xmlns:xlink="http://www.w3.org/1999/xlink" xlink:type="simple"><person-group><name name-style="western"><surname>Remaudière</surname><given-names>G</given-names></name><name name-style="western"><surname>Remaudière</surname><given-names>M</given-names></name></person-group> (<year>1997</year>)<source> Catalogue of the World’s Aphididae.</source><publisher-name>Institut National de la Recherche Agronomique</publisher-name>, <publisher-loc>Paris</publisher-loc>, <lpage>473</lpage> pp.</mixed-citation></ref><ref id="B21"><mixed-citation xmlns:xlink="http://www.w3.org/1999/xlink" xlink:type="simple"><person-group><name name-style="western"><surname>Tao</surname><given-names>CC</given-names></name></person-group> (<year>1999</year>)<article-title> List of Aphidoidea (Homoptera) of China.</article-title><source>Taiwan Agricultural Research Institute Special Publication </source><volume>77</volume>: <fpage>1</fpage>-<lpage>144</lpage>.</mixed-citation></ref><ref id="B13"><mixed-citation xmlns:xlink="http://www.w3.org/1999/xlink" xlink:type="simple"><person-group><name name-style="western"><surname>Sorin</surname><given-names>M</given-names></name><name name-style="western"><surname>Miyazaki</surname><given-names>M</given-names></name></person-group> (<year>2004</year>)<source><italic>Aleurodaphis</italic> of Japan (Hemiptera, Aphididae). Japanese Journal of Systematic Entomology 10(2), 165–177.</source></mixed-citation></ref></ref-list></tp:taxon-treatment>
