# Supplementary material for: A review of Aleurodaphis (Hemiptera, Aphididae, Hormaphidinae) with the description of one new species and keys to species
Source: Zookeys. 2011 Oct 7;(135):41–56. doi: 10.3897/zookeys.135.1721 (PMC3252756; doi:10.3897/zookeys.135.1721)
Supplement: XML Treatment for Aleurodaphis blumeae [file zookeys.135.1721-treatment4.xml]

<!DOCTYPE tp:taxon-treatment
  PUBLIC "-//TaxonX//DTD Taxonomic Treatment Publishing DTD v0 20100105//EN" "tax-treatment-NSO.dtd">
<tp:taxon-treatment xmlns:tp="http://www.plazi.org/taxpub"><tp:treatment-meta><mixed-citation publication-type="journal"><person-group><name><surname>Jiang</surname><given-names>Li-Yun</given-names></name><name><surname>Qiao</surname><given-names>Ge-Xia</given-names></name></person-group><article-title>A review of <italic>Aleurodaphis</italic> (Hemiptera, Aphididae, Hormaphidinae) with the description of one new species and keys to species</article-title><source>Zookeys</source><day>7</day><month>10</month><year>2011</year><volume>2011</volume><issue>135</issue><fpage>41</fpage><lpage>56</lpage><pub-id pub-id-type="doi">10.3897/zookeys.135.1721</pub-id></mixed-citation></tp:treatment-meta><tp:nomenclature><tp:taxon-name>
                        <tp:taxon-name-part taxon-name-part-type="genus">Aleurodaphis</tp:taxon-name-part>
                        <tp:taxon-name-part taxon-name-part-type="species">blumeae</tp:taxon-name-part>
                    <object-id xmlns:xlink="http://www.w3.org/1999/xlink" xlink:type="simple">http://species-id.net/wiki/Aleurodaphis_blumeae</object-id>
                    </tp:taxon-name><tp:taxon-authority>van der Goot, 1917</tp:taxon-authority><xref ref-type="fig" rid="F1">Figs 1–2</xref><tp:nomenclature-citation-list><tp:nomenclature-citation><tp:taxon-name>Aleurodaphis blumeae</tp:taxon-name><comment> van der Goot, 1917: 240.</comment></tp:nomenclature-citation><tp:nomenclature-citation><tp:taxon-name>Aleurodaphis nobukii</tp:taxon-name><comment> Shinji, 1923: 301.</comment></tp:nomenclature-citation><tp:nomenclature-citation><tp:taxon-name>Astegopteryx japonica</tp:taxon-name><comment> Takahashi, 1923: 150.</comment></tp:nomenclature-citation><tp:nomenclature-citation><tp:taxon-name>Aleurodaphis sinisalicis</tp:taxon-name><comment> Zhang, 1982: 20. syn. n.</comment></tp:nomenclature-citation><tp:nomenclature-citation><tp:taxon-name>Aleurodaphis blumeae</tp:taxon-name><comment> van der Goot: <xref ref-type="bibr" rid="B14">Takahashi 1921</xref>: 92; <xref ref-type="bibr" rid="B15">Takahashi 1923</xref>: 150; <xref ref-type="bibr" rid="B16">Takahashi 1924</xref>: 98; <xref ref-type="bibr" rid="B10">Raychaudhuri et al. 1980</xref>: 362; <xref ref-type="bibr" rid="B8">Ghosh 1988</xref>: 256; <xref ref-type="bibr" rid="B9">Noordam 1991</xref>: 47; <xref ref-type="bibr" rid="B20">Tao 1990</xref>: 59; 1999: 17; <xref ref-type="bibr" rid="B11">Remaudière and Remaudière 1997</xref>: 179; <xref ref-type="bibr" rid="B13">Sorin and Miyazaki 2004</xref>: 166.</comment></tp:nomenclature-citation></tp:nomenclature-citation-list></tp:nomenclature><tp:treatment-sec sec-type="Comments"><title>Comments.</title><p>The type specimens of <italic><tp:taxon-name>Aleurodaphis sinisalicis</tp:taxon-name></italic> Zhang, 1982 were checked, including 48 apterous viviparous females, 25 July 1963, Sichuan (Guanxian County), No. Y0399, on <italic><tp:taxon-name>Salix</tp:taxon-name></italic> sp., coll. G. X. Zhang and T. S. Zhong. The result confirmed the queries of <xref ref-type="bibr" rid="B2">Blackman and Eastop (1994)</xref> and <xref ref-type="bibr" rid="B11">Remaudière and Remaudière (1997)</xref> that <italic><tp:taxon-name>Aleurodaphis sinisalicis</tp:taxon-name></italic> (<xref ref-type="fig" rid="F1">Fig. 2</xref>) was a synonym of <italic><tp:taxon-name>Aleurodaphis blumeae</tp:taxon-name></italic> (<xref ref-type="fig" rid="F1">Fig. 1</xref>).</p><p>The original descriptions of <italic><tp:taxon-name>Aleurodaphis sinisalicis</tp:taxon-name></italic> Zhang, 1982 were accurate, but the morphological characters of <italic><tp:taxon-name>Aleurodaphis blumeae</tp:taxon-name></italic> in his diagnosis were wrong. Perhaps, this is the main reason why Zhang (1992) described it as a new species. In the original descriptions of Aleurodaphis sinisalicis Zhang, 1982, the diagnosis was: the ratio of body length to antennae length was 4.70 (<italic><tp:taxon-name>Aleurodaphis blumeae</tp:taxon-name></italic>: 2.70), the base of cauda restricted (<italic><tp:taxon-name>Aleurodaphis blumeae</tp:taxon-name></italic>: not restricted), and the anal plate bilobed (<italic><tp:taxon-name>Aleurodaphis blumeae</tp:taxon-name></italic>: not bilobed). Actually, the morphological characters of <italic><tp:taxon-name>Aleurodaphis blumeae</tp:taxon-name></italic> in this diagnosis were inaccurate. In A. blumeae, the ratio of body length to antennae length was 4.80 instead of 2.70, the base of cauda restricted instead of not restricted, and the anal plate bilobed instead of not bilobed.</p><p>The host plant of <italic><tp:taxon-name>Aleurodaphis sinisalicis</tp:taxon-name></italic>, <italic><tp:taxon-name>Salix</tp:taxon-name></italic> sp., is perhaps mis-recorded.</p><fig id="F1" position="float" orientation="portrait"><label>Figures 1–2.</label><caption><p> Apterous viviparous female. <bold>1</bold> dorsal view of body, <italic><tp:taxon-name>Aleurodaphis blumeae</tp:taxon-name></italic> van der Goot <bold>2 </bold>dorsal view of body, syntype of <italic><tp:taxon-name>Aleurodaphis sinisalicis</tp:taxon-name></italic> Zhang. Scale bars = 0.10 mm.</p></caption><graphic xmlns:xlink="http://www.w3.org/1999/xlink" xlink:href="ZooKeys-135-041-g001.jpg" position="float" orientation="portrait" xlink:type="simple"/></fig></tp:treatment-sec><tp:treatment-sec sec-type="Material examined"><title>Material examined.</title><p> <bold>CHINA</bold> (NZMC): 6 apterous viviparous females, 17 August 2004, Guizhou (Daozhen County), No. 15597, host plants unknown, coll. J. Y. Yang; 6 apterous viviparous females, 17 July 2001, Shaanxi (Nanzheng County), No. Y8606, host plants unknown, coll. S. H. Wang; 7 apterous viviparous females, 8 September 1995, Jiangxi (Jinggangshan City), No. 10852, on Compositae, coll. G. X. Zhang; 9 apterous viviparous females and 7 alate viviparous females, 25 April 1984, Shaanxi (Yangling County), No. 64, on <italic><tp:taxon-name>Carpesium cernuum</tp:taxon-name></italic>, coll. X. F. Dai; 5 alate viviparous females, May 1984, Shaanxi (Yangling County), No. Y6227, host plants unknown, coll. X. F. Dai; 3 apterous viviparous females, 26 June 1983, Zhejiang (Lin’an City),<!--PageBreak--> No. Y2692, on <italic><tp:taxon-name>Carpesium abrotanoides</tp:taxon-name></italic>, collector unknown; 5 apterous viviparous females, 8 April 1998, Guangxi (Napo County), No. 11772, on <italic><tp:taxon-name>Callicarpa bodinieri</tp:taxon-name></italic>, coll. G. X. Qiao; 14 apterous viviparous females, 21 April 1998, Guangxi (Fangchenggang City), No. 11840, on Senecio <italic>scandens</italic>, coll. G. X. Qiao; 16 apterous viviparous females, 22 March 1998, Guangxi (Pingxiang City), No. 11580, on <italic><tp:taxon-name>Plantago asiatica</tp:taxon-name></italic>, coll. G. X. Qiao; 7 apterous viviparous females, Hunan, No. 8887, on Compositae, the collector unknown; 3 apterous viviparous females and 2 nymphs, Feburary 1925, Taiwan (Taihoku), on <italic><tp:taxon-name>Ficus</tp:taxon-name></italic> sp., coll. R. Takahashi (BMNH); 107 apterous viviparous females, 1 alate viviparous female and 24 nymphs, 21 May 1985, Zhejiang (Hangzhou City), on <italic><tp:taxon-name>Carpesium abrotanoides</tp:taxon-name></italic>, coll. V. F. Eastop (BMNH); <bold>JAPAN</bold> (BMNH):2 apterous viviparous females and 4 nymphs, 29 August 1913, Kumamoto, on <italic><tp:taxon-name>Blumea</tp:taxon-name></italic> sp., coll. Theobald; 10 alate viviparous females, 22 September 1957, Osaka, on <italic><tp:taxon-name>Carpesium abrotanoides var. tumbergianum</tp:taxon-name></italic>, coll. M. Sorin; 2 apterous viviparous females, 2 alate viviparous females and 4 nymphs, 30 July 1957, Tokyo, Takao Mt., on <italic><tp:taxon-name>Blumea</tp:taxon-name></italic> sp., coll. R. Takahashi; 7 apterous viviparous females and 12 nymphs, 16 August 1991, Chiba, Sayama, on <italic><tp:taxon-name>Carpesium</tp:taxon-name></italic> sp., coll. D. L. Stern; <bold>KOREA</bold> (BMNH): 2 apterous viviparous females, 15 September 1963, Ulnungdo, on <italic><tp:taxon-name>Mazus miguelii</tp:taxon-name></italic>, coll. W. H. Paik; 1 apterous viviparous female, July 1969, Lri, host plants unknown, coll. W. H. Paik; <bold>INDONESIA</bold> (BMNH): 6 apterous viviparous females and 2 alate viviparous females, 13 July 1916, Garoet, on Compositae, coll. D. van der Goot; <bold>MALAYSIA</bold> (BMNH): 3 apterous viviparous females and 2 nymphs, 23 September 1944,Cameron Highlands, on <italic><tp:taxon-name>Blumea</tp:taxon-name></italic> sp., coll. R. Takahashi; <bold>PHILIPPINES</bold> (BMNH):1 alate viviparous female, September 1962, Davao Exp. Station, trap in Abacca grove, coll. M. R. Gavarra; 1 alate viviparous female, July 1963, Davao Exp. Station, host plants unknown, coll. M. R. Gavarra; 1 alate viviparous female, January 1964, Davao Exp. Station, host plants unknown, coll. M. R. Gavarra; 1 alate viviparous female, March 1964, Davao Exp. Station, host plants unknown, coll. M. R. Gavarra; 3 apterous viviparous females and 2 nymphs, 13 September 1964, Makiling, on <italic><tp:taxon-name>Blumea</tp:taxon-name></italic> sp., coll. V. S. Calilung.</p></tp:treatment-sec><tp:treatment-sec sec-type="Host plants"><title>Host plants.</title><p><italic><tp:taxon-name>Carpesium cernuum</tp:taxon-name></italic>, <italic><tp:taxon-name>Carpesium abrotanoides</tp:taxon-name></italic>, <italic><tp:taxon-name>Carpesium abrotanoides</tp:taxon-name></italic> var. <italic>tumbergianum</italic>, <italic><tp:taxon-name>Senecio scandens</tp:taxon-name></italic>, <italic><tp:taxon-name>Blumea chinensis</tp:taxon-name></italic>, <italic><tp:taxon-name>Callicarpa bodinieri</tp:taxon-name></italic>, <italic><tp:taxon-name>Mazus miguelii</tp:taxon-name></italic>, <italic><tp:taxon-name>Ficus</tp:taxon-name></italic> sp. and <italic><tp:taxon-name>Plantago asiatica</tp:taxon-name></italic>. The common hosts are various Compositae.</p></tp:treatment-sec><tp:treatment-sec sec-type="Biology"><title>Biology.</title><p>This species feeds on the lower surface of leaves, along the main veins. It can infest <italic><tp:taxon-name>Blumea</tp:taxon-name></italic> on stems and undersides of young leaves, causing slight leaf-curl (<xref ref-type="bibr" rid="B4">Calilung 1967</xref>).</p></tp:treatment-sec><tp:treatment-sec sec-type="Distribution"><title>Distribution.</title><p>China, Japan, Korea, Indonesia, Malaysia and Philippine.</p></tp:treatment-sec><ref-list><ref id="B14"><mixed-citation xmlns:xlink="http://www.w3.org/1999/xlink" xlink:type="simple"><person-group><name name-style="western"><surname>Takahashi</surname><given-names>R</given-names></name></person-group> (<year>1921</year>)<article-title> Aphididae of Formosa. Part I.</article-title><source>Agriculture Experiment Station Government of Formosa, Report </source><volume>20</volume>: <fpage>1</fpage>-<lpage>97</lpage>.</mixed-citation></ref><ref id="B15"><mixed-citation xmlns:xlink="http://www.w3.org/1999/xlink" xlink:type="simple"><person-group><name name-style="western"><surname>Takahashi</surname><given-names>R</given-names></name></person-group> (<year>1923</year>)<article-title> Aphididae of Formosa. Part 2.</article-title><source>Department of Agriculture Government Research Institute Formosa, Report </source><volume>4</volume>: <fpage>1</fpage>-<lpage>173</lpage>.</mixed-citation></ref><ref id="B16"><mixed-citation xmlns:xlink="http://www.w3.org/1999/xlink" xlink:type="simple"><person-group><name name-style="western"><surname>Takahashi</surname><given-names>R</given-names></name></person-group> (<year>1924</year>)<article-title> Aphididae of Formosa. Part 3.</article-title><source>Department of Agriculture Government Research Institute Formosa, Report </source><volume>10</volume>: <fpage>1</fpage>-<lpage>121</lpage>.</mixed-citation></ref><ref id="B10"><mixed-citation xmlns:xlink="http://www.w3.org/1999/xlink" xlink:type="simple"><person-group><name name-style="western"><surname>Raychaudhuri</surname><given-names>DN</given-names></name><name name-style="western"><surname>Ghosh</surname><given-names>MR</given-names></name><name name-style="western"><surname>Pal</surname><given-names>PK</given-names></name><name name-style="western"><surname>Ghosh</surname><given-names>AK</given-names></name></person-group> (<year>1980</year>)<source> Taxonomy of aphids of north-east India and Bhutan. Taxonomic accounts of the subfamilies. Subfamily Hormaphidinae. 358–394.</source><publisher-name>In Raychaudhuri DN.Aphids of north-east India and Bhutan. The Zoological Society, i–viii</publisher-name>, <publisher-loc>Calcutta</publisher-loc>, <lpage>521</lpage> pp.</mixed-citation></ref><ref id="B8"><mixed-citation xmlns:xlink="http://www.w3.org/1999/xlink" xlink:type="simple"><person-group><name name-style="western"><surname>Ghosh</surname><given-names>AK</given-names></name></person-group> (<year>1988</year>)<source> The Fauna of India and the Adjacent Countries (Homoptera: Aphidoidea) Part 4 Subfamilies: Phloeomyzinae, Anoeciinae and Hormaphidinae.</source><publisher-name>Zoological Survey of India</publisher-name>, <publisher-loc>Calcutta</publisher-loc>, <lpage>429</lpage> pp.<!--PageBreak--></mixed-citation></ref><ref id="B9"><mixed-citation xmlns:xlink="http://www.w3.org/1999/xlink" xlink:type="simple"><person-group><name name-style="western"><surname>Noordam</surname><given-names>D</given-names></name></person-group> (<year>1991</year>)<article-title> Hormaphidinae from Java (Homoptera: Aphididae).</article-title><source>Zoologische Verhandelingen (Leiden) </source><volume>270</volume>: <fpage>1</fpage>-<lpage>525</lpage>.</mixed-citation></ref><ref id="B20"><mixed-citation xmlns:xlink="http://www.w3.org/1999/xlink" xlink:type="simple"><person-group><name name-style="western"><surname>Tao</surname><given-names>CC</given-names></name></person-group> (<year>1990</year>)<source> Aphid-fauna of Taiwan Province, China.</source><publisher-name>Taiwan Provincial Museum Press</publisher-name>, <publisher-loc>Taibei</publisher-loc>, <lpage>327</lpage> pp.</mixed-citation></ref><ref id="B11"><mixed-citation xmlns:xlink="http://www.w3.org/1999/xlink" xlink:type="simple"><person-group><name name-style="western"><surname>Remaudière</surname><given-names>G</given-names></name><name name-style="western"><surname>Remaudière</surname><given-names>M</given-names></name></person-group> (<year>1997</year>)<source> Catalogue of the World’s Aphididae.</source><publisher-name>Institut National de la Recherche Agronomique</publisher-name>, <publisher-loc>Paris</publisher-loc>, <lpage>473</lpage> pp.</mixed-citation></ref><ref id="B13"><mixed-citation xmlns:xlink="http://www.w3.org/1999/xlink" xlink:type="simple"><person-group><name name-style="western"><surname>Sorin</surname><given-names>M</given-names></name><name name-style="western"><surname>Miyazaki</surname><given-names>M</given-names></name></person-group> (<year>2004</year>)<source><italic>Aleurodaphis</italic> of Japan (Hemiptera, Aphididae). Japanese Journal of Systematic Entomology 10(2), 165–177.</source></mixed-citation></ref><ref id="B2"><mixed-citation xmlns:xlink="http://www.w3.org/1999/xlink" xlink:type="simple"><person-group><name name-style="western"><surname>Blackman</surname><given-names>RL</given-names></name><name name-style="western"><surname>Eastop</surname><given-names>VF</given-names></name></person-group> (<year>1994</year>)<source> Aphids on the World’s Trees.</source><publisher-name>An Identification and Information Guide. CAB International in Association with the Natural History Museum, Wallingford</publisher-name>, <publisher-loc>UK</publisher-loc>, <lpage>987</lpage> pp.</mixed-citation></ref><ref id="B4"><mixed-citation xmlns:xlink="http://www.w3.org/1999/xlink" xlink:type="simple"><person-group><name name-style="western"><surname>Calilung</surname><given-names>VJ</given-names></name></person-group> (<year>1967</year>)<article-title> A faunistic study of Philippine Aphids.</article-title><source>Philippine Agricultural Scientist </source><volume>51</volume>: <fpage>93</fpage>-<lpage>170</lpage>.</mixed-citation></ref></ref-list></tp:taxon-treatment>
