# Supplementary material for: A review of Aleurodaphis (Hemiptera, Aphididae, Hormaphidinae) with the description of one new species and keys to species
Source: Zookeys. 2011 Oct 7;(135):41–56. doi: 10.3897/zookeys.135.1721 (PMC3252756; doi:10.3897/zookeys.135.1721)
Supplement: XML Treatment for Aleurodaphis impatientis [file zookeys.135.1721-treatment5.xml]

<!DOCTYPE tp:taxon-treatment
  PUBLIC "-//TaxonX//DTD Taxonomic Treatment Publishing DTD v0 20100105//EN" "tax-treatment-NSO.dtd">
<tp:taxon-treatment xmlns:tp="http://www.plazi.org/taxpub"><tp:treatment-meta><mixed-citation publication-type="journal"><person-group><name><surname>Jiang</surname><given-names>Li-Yun</given-names></name><name><surname>Qiao</surname><given-names>Ge-Xia</given-names></name></person-group><article-title>A review of <italic>Aleurodaphis</italic> (Hemiptera, Aphididae, Hormaphidinae) with the description of one new species and keys to species</article-title><source>Zookeys</source><day>7</day><month>10</month><year>2011</year><volume>2011</volume><issue>135</issue><fpage>41</fpage><lpage>56</lpage><pub-id pub-id-type="doi">10.3897/zookeys.135.1721</pub-id></mixed-citation></tp:treatment-meta><tp:nomenclature><tp:taxon-name>
                        <tp:taxon-name-part taxon-name-part-type="genus">Aleurodaphis</tp:taxon-name-part>
                        <tp:taxon-name-part taxon-name-part-type="species">impatientis</tp:taxon-name-part>
                    <object-id xmlns:xlink="http://www.w3.org/1999/xlink" xlink:type="simple">http://species-id.net/wiki/Aleurodaphis_impatientis</object-id>
                    </tp:taxon-name><tp:taxon-authority>Sorin &amp; Miyazaki, 2004</tp:taxon-authority><tp:nomenclature-citation-list><tp:nomenclature-citation><tp:taxon-name>Aleurodaphis impatientis</tp:taxon-name><comment> Sorin &amp; Miyazaki, 2004: 167.</comment></tp:nomenclature-citation></tp:nomenclature-citation-list></tp:nomenclature><tp:treatment-sec sec-type="Host plants"><title>Host plants.</title><p><italic><tp:taxon-name>Impatiens textori</tp:taxon-name></italic> and <italic><tp:taxon-name>Impatiens noli-tangere</tp:taxon-name></italic>.</p></tp:treatment-sec><tp:treatment-sec sec-type="Biology"><title>Biology.</title><p>The species is viviparous throughout the year on <italic><tp:taxon-name>Impatiens</tp:taxon-name></italic> spp. Alate viviparous females appear in the latter part of September. Adult apterous viviparous females pass the winter on the stalks near and just below the ground level. The hibernated adult females move to the seedlings and start to feed on the leaves and stalks in mid-April (<xref ref-type="bibr" rid="B13">Sorin and Miyazaki 2004</xref>).</p></tp:treatment-sec><tp:treatment-sec sec-type="Distribution"><title>Distribution.</title><p>Japan (<xref ref-type="bibr" rid="B13">Sorin and Miyazaki 2004</xref>).</p></tp:treatment-sec><ref-list><ref id="B13"><mixed-citation xmlns:xlink="http://www.w3.org/1999/xlink" xlink:type="simple"><person-group><name name-style="western"><surname>Sorin</surname><given-names>M</given-names></name><name name-style="western"><surname>Miyazaki</surname><given-names>M</given-names></name></person-group> (<year>2004</year>)<source><italic>Aleurodaphis</italic> of Japan (Hemiptera, Aphididae). Japanese Journal of Systematic Entomology 10(2), 165–177.</source></mixed-citation></ref></ref-list></tp:taxon-treatment>
