# Supplementary material for: A review of Aleurodaphis (Hemiptera, Aphididae, Hormaphidinae) with the description of one new species and keys to species
Source: Zookeys. 2011 Oct 7;(135):41–56. doi: 10.3897/zookeys.135.1721 (PMC3252756; doi:10.3897/zookeys.135.1721)
Supplement: XML Treatment for Aleurodaphis mikaniae [file zookeys.135.1721-treatment7.xml]

<!DOCTYPE tp:taxon-treatment
  PUBLIC "-//TaxonX//DTD Taxonomic Treatment Publishing DTD v0 20100105//EN" "tax-treatment-NSO.dtd">
<tp:taxon-treatment xmlns:tp="http://www.plazi.org/taxpub"><tp:treatment-meta><mixed-citation publication-type="journal"><person-group><name><surname>Jiang</surname><given-names>Li-Yun</given-names></name><name><surname>Qiao</surname><given-names>Ge-Xia</given-names></name></person-group><article-title>A review of <italic>Aleurodaphis</italic> (Hemiptera, Aphididae, Hormaphidinae) with the description of one new species and keys to species</article-title><source>Zookeys</source><day>7</day><month>10</month><year>2011</year><volume>2011</volume><issue>135</issue><fpage>41</fpage><lpage>56</lpage><pub-id pub-id-type="doi">10.3897/zookeys.135.1721</pub-id></mixed-citation></tp:treatment-meta><tp:nomenclature><tp:taxon-name>
                        <tp:taxon-name-part taxon-name-part-type="genus">Aleurodaphis</tp:taxon-name-part>
                        <tp:taxon-name-part taxon-name-part-type="species">mikaniae</tp:taxon-name-part>
                    <object-id xmlns:xlink="http://www.w3.org/1999/xlink" xlink:type="simple">http://species-id.net/wiki/Aleurodaphis_mikaniae</object-id>
                    </tp:taxon-name><tp:taxon-authority>Takahashi, 1925</tp:taxon-authority><tp:nomenclature-citation-list><tp:nomenclature-citation><tp:taxon-name>Aleurodaphis mikaniae</tp:taxon-name><comment> Takahashi, 1925: 51.</comment></tp:nomenclature-citation><tp:nomenclature-citation><tp:taxon-name>Aleurodaphis mikaniae</tp:taxon-name><comment> Takahashi: Remaudière and Remaudière 1997: 179; <xref ref-type="bibr" rid="B21">Tao 1999</xref>: 17.</comment></tp:nomenclature-citation></tp:nomenclature-citation-list></tp:nomenclature><tp:treatment-sec sec-type="Material examined"><title>Material examined.</title><p> <bold>CHINA</bold> (NZMC): 6 apterous viviparous females and 3 alate viviparous females, 24 August 2004, Guizhou (Daozhen County), No. 15638, host plants unknown, coll. J. Y. Yang; 4 apterous viviparous females, 15 August 2003, Sichuan (Baoxing County), No. 15017, on <italic><tp:taxon-name>Parasenecio</tp:taxon-name></italic> sp., coll. K. Guo; 7 apterous viviparous females, 27 June 1999, Shaanxi (Foping County), No. 12336, on Compositae, coll. T. L. He; 20 apterous viviparous females, 12 October 1988, Hunan (Zhangjiajie City), No. 8962, on <italic><tp:taxon-name>Impatiens</tp:taxon-name></italic> sp., coll. T. S. Zhong and G. X. Zhang; 4 apterous viviparous females, 26 September 1974, Guizhou (Guiyang City), No. Y2123, on <italic><tp:taxon-name>Senecio scandens</tp:taxon-name></italic>, coll. Y. Y. Rao; 10 apterous viviparous females, 31 March 1982, Yunnan (Kunming City), No. 7373, on <italic><tp:taxon-name>Senecio scandens</tp:taxon-name></italic>, coll. G. X. Zhang; 6 apterous viviparous females, 12 October 1996, Shaanxi (Zhouzhi County), No. 11096, host plants unknown, coll. G. X. Qiao; 4 apterous viviparous females, 18 August 2003, Sichuan (Baoxing County), host plants unknown, coll. K. Guo; 10 apterous viviparous females, 12 July 2002, Shaanxi (Meixian County), No. 13559, host plants unknown, coll. E. B. Ma; 14 apterous viviparous females, July 1936, Taiwan (Shinkwan),<!--PageBreak--> host plants unknown, coll. R. Takahashi; <bold>JAPAN</bold> (BMNH): 41 apterous viviparous females, 6 August 1980, Kyoto, Kibune Mt., on <italic><tp:taxon-name>Impatiens</tp:taxon-name></italic> sp., coll. R. L. Blackman.</p></tp:treatment-sec><tp:treatment-sec sec-type="Host plants"><title>Host plants.</title><p><italic><tp:taxon-name>Parasenecio</tp:taxon-name></italic> sp., <italic><tp:taxon-name>Impatiens</tp:taxon-name></italic> sp., and <italic><tp:taxon-name>Senecio scandens</tp:taxon-name></italic>.</p></tp:treatment-sec><tp:treatment-sec sec-type="Distribution"><title>Distribution.</title><p>China and Japan.</p></tp:treatment-sec><ref-list><ref id="B21"><mixed-citation xmlns:xlink="http://www.w3.org/1999/xlink" xlink:type="simple"><person-group><name name-style="western"><surname>Tao</surname><given-names>CC</given-names></name></person-group> (<year>1999</year>)<article-title> List of Aphidoidea (Homoptera) of China.</article-title><source>Taiwan Agricultural Research Institute Special Publication </source><volume>77</volume>: <fpage>1</fpage>-<lpage>144</lpage>.</mixed-citation></ref></ref-list></tp:taxon-treatment>
