# Supplementary material for: A review of Aleurodaphis (Hemiptera, Aphididae, Hormaphidinae) with the description of one new species and keys to species
Source: Zookeys. 2011 Oct 7;(135):41–56. doi: 10.3897/zookeys.135.1721 (PMC3252756; doi:10.3897/zookeys.135.1721)
Supplement: XML Treatment for Aleurodaphis sinojackiae [file zookeys.135.1721-treatment8.xml]

<!DOCTYPE tp:taxon-treatment
  PUBLIC "-//TaxonX//DTD Taxonomic Treatment Publishing DTD v0 20100105//EN" "tax-treatment-NSO.dtd">
<tp:taxon-treatment xmlns:tp="http://www.plazi.org/taxpub"><tp:treatment-meta><mixed-citation publication-type="journal"><person-group><name><surname>Jiang</surname><given-names>Li-Yun</given-names></name><name><surname>Qiao</surname><given-names>Ge-Xia</given-names></name></person-group><article-title>A review of <italic>Aleurodaphis</italic> (Hemiptera, Aphididae, Hormaphidinae) with the description of one new species and keys to species</article-title><source>Zookeys</source><day>7</day><month>10</month><year>2011</year><volume>2011</volume><issue>135</issue><fpage>41</fpage><lpage>56</lpage><pub-id pub-id-type="doi">10.3897/zookeys.135.1721</pub-id></mixed-citation></tp:treatment-meta><tp:nomenclature><tp:taxon-name>
                        <tp:taxon-name-part taxon-name-part-type="genus">Aleurodaphis</tp:taxon-name-part>
                        <tp:taxon-name-part taxon-name-part-type="species">sinojackiae</tp:taxon-name-part>
                    <object-id xmlns:xlink="http://www.w3.org/1999/xlink" xlink:type="simple">urn:lsid:zoobank.org:act:4FE949A7-BF92-425C-BEDC-176EB4CA495A</object-id>
                    <object-id xmlns:xlink="http://www.w3.org/1999/xlink" xlink:type="simple">http://species-id.net/wiki/Aleurodaphis_sinojackiae</object-id>
                    </tp:taxon-name><tp:taxon-authority>Qiao &amp; Jiang</tp:taxon-authority><tp:taxon-status xmlns:xlink="http://www.w3.org/1999/xlink" xlink:type="simple">sp. n.</tp:taxon-status><xref ref-type="fig" rid="F2">Figs 3</xref><xref ref-type="fig" rid="F3"/><xref ref-type="fig" rid="F4">34</xref></tp:nomenclature><tp:treatment-sec sec-type="Locus typicus"><title>Locus typicus.</title><p>China (Jiangsu and Zhejiang).</p></tp:treatment-sec><tp:treatment-sec sec-type="Etymology"><title>Etymology.</title><p>The new species is named after its host plant, <italic><tp:taxon-name>Sinojackia xylocarpa</tp:taxon-name></italic>.</p></tp:treatment-sec><tp:treatment-sec sec-type="Description of mounted specimens"><title>Description of mounted specimens.</title><p><italic><tp:taxon-name>Apterous viviparous</tp:taxon-name></italic> females (<xref ref-type="table" rid="T1">Table 1</xref>; <xref ref-type="fig" rid="F2">Figs 3–13</xref>, <xref ref-type="fig" rid="F4">20–28</xref>). Body oval (<xref ref-type="fig" rid="F3">Fig. 20</xref>). Measurements: body 1.86–2.09 long, 1.01–1.24 wide. Cephalic setae, marginal setae on abdominal tergite I and dorsal setae on abdominal tergite VIII 0.04–0.06, 0.04, 0.06–0.07 long. Antennae 0.61–0.68 long, segment III 0.19–0.23 long. Setae on segment III 0.03 long. Ultimate rostral segment <!--PageBreak-->0.12–0.15 long. Hind trochanter and femur 0.33–0.39 long, hind tibia 0.38–0.44 long, second hind tarsal segment 0.10–0.11 long. Setae on hind tibia 0.04–0.06 long. Apical diameter of siphunculi 0.04–0.05. Cauda 0.08–0.10 long.</p><p>Head and pronotum (<xref ref-type="fig" rid="F2">Figs 3</xref>, <xref ref-type="fig" rid="F3">21</xref>), mesonotum and metanotum (<xref ref-type="fig" rid="F2">Fig. 6</xref>), abdominal tergites I–VII fused (<xref ref-type="fig" rid="F3">Fig. 20</xref>), respectively; tergite VIII free (<xref ref-type="fig" rid="F2">Fig. 8</xref>). Antennae, rostrum and legs brown; cauda, anal plate and genital plate dark brown. Dorsum of body rough, covered with dense sculptures on dorsum of head and thoracic notums, and with sparse sculptures on abdominal tergites (<xref ref-type="fig" rid="F2">Fig. 9</xref>). Dorsum of body with round marginal wax glands, composited with big facets (<xref ref-type="fig" rid="F2">Figs 8</xref>, <xref ref-type="fig" rid="F3">25, 26</xref>). Pro- and metanotum each with 13 wax glands, mesonotum with 8 wax glands, abdominal tergites I–VII each with 3–6 pairs of wax glands; tergite VIII with 10–13 wax glands. Dorsal setae of body fine and short (<xref ref-type="fig" rid="F2">Fig. 9</xref>). Head with 2 pairs of cephalic and spinal setae, 3 pairs of marginal setae; pronotum with 2 pairs of spinal, 1 pair of pleural and 2 pairs of marginal setae; mesonotum with 2 pairs of spinal, 3 pairs of pleural and 2 pairs of marginal setae; metanotum with 1 pair of spinal, 3 pairs of pleural and 2 pairs of marginal setae; abdominal tergite I with 1 pair of spinal, pleural and marginal setae; tergites II–VII each with 1 pair of spinal and marginal setae; tergite VIII with 1 pair of spinal and 5 marginal setae.<!--PageBreak--><!--PageBreak--> Cephalic setae, marginal setae on abdominal tergite I, setae on abdominal tergite VIII 1.20–1.60, 0.45–1.20 and 1.09–2.00 times as long as widest diameter of antennal segment III, respectively. Spiracles oval, closed, on brown oval spiracular plates.</p><p>Head: Front flat and straight. Eyes with 3 facets. Antennae 5-segmented (<xref ref-type="fig" rid="F2">Figs 4</xref>, <xref ref-type="fig" rid="F3">22</xref>), with spinulose imbrications on segments III–V, 0.33–0.38 times as long as body. Length in proportion of segments I–V: 31–38 : 34–42 : 100 : 50–62 : 56–65+13–21, respectively. Processus terminalis 0.25–0.33 times as long as base of the segment V. Segments I–V each with 2–4, 2 or 3, 0 or 1, 1 or 2, 2+0 setae, respectively. Processus terminalis with 5 or 6 apical setae. Setae on segment III 0.58 times as long as widest diameter of the segment. Primary rhinaria small and round. Rostrum short, reaching mid-coxae. Ultimate rostral segment acute wedge-shaped (<xref ref-type="fig" rid="F2">Figs 5</xref>, <xref ref-type="fig" rid="F3">23</xref>), 2.67–3.33 times as long as its basal width, 1.14–1.43 times as long as second hind tarsal segment; with 2 pairs of primary setae and 1 or 2 pairs of secondary setae.</p><p><!--PageBreak-->Thorax: Mesosternal furca with two separated arms, each arm 1.21–1.41 times as long as widest diameter of antennal segment III. Legs normal. Trochanter and femora fused, hind trochanter and femur 1.63–1.85 times as long as antennal segment III, hind tibia 0.20–0.22 times as long as body; setae on hind tibia 0.88–0.94 times as long as its mid-diameter. First tarsal chaetotaxy: 4, 4, 4, sometimes 3, 3, 4 or 4, 4, 3. Second hind tarsal segment with 2 setae between claws and each seta with funnel-shaped apex (<xref ref-type="fig" rid="F2">Figs 7</xref>, <xref ref-type="fig" rid="F3">24</xref>).</p><p>Abdomen: Siphunculi pore-like (<xref ref-type="fig" rid="F2">Figs 10</xref>, <xref ref-type="fig" rid="F3">25</xref>), on abdominal tergite VI, apical diameter 1.00–1.40 times as long as widest diameter of antennal segment III. Cauda, anal plate and genital plate with spinulose imbrications. Cauda knobbed (<xref ref-type="fig" rid="F2">Figs 11</xref>, <xref ref-type="fig" rid="F3">26</xref>), constricted in middle, 0.55–0.68 times as long as its basal width, with 9 or 10 apical setae. Anal plate bilobed (<xref ref-type="fig" rid="F2">Figs 12</xref>, <xref ref-type="fig" rid="F3">27</xref>), each with 6–8 setae. Genital plate broad band-shaped (<xref ref-type="fig" rid="F2">Figs 13</xref>, <xref ref-type="fig" rid="F3">28</xref>), with 3 or 4 anterior setae and 14–23 middle and posterior marginal setae. Two gonapophyses each with 5 short setae.</p><p><italic><tp:taxon-name>Alate viviparous</tp:taxon-name></italic> females (<xref ref-type="table" rid="T2">Table 2</xref>; <xref ref-type="fig" rid="F2">Figs 4–19</xref>, <xref ref-type="fig" rid="F4">29–34</xref>). Body oval (<xref ref-type="fig" rid="F4">Fig. 29</xref>). Measurements: body 1.30–2.00 long, 0.56–0.82 wide. Cephalic setae, marginal setae on abdominal tergite I and dorsal setae on abdominal tergite VIII 0.016–0.021, 0.015–0.017, 0.020–0.026 long, respectively. Antennae 0.49–0.74 long, segment III 0.18–0.28 long. Ultimate rostral segment 0.10–0.14 long. Hind femur 0.26–0.40 long, hind tibia 0.36 long, second hind tarsal segment 0.07–0.11 long. Setae on hind tibia 0.030 long. Fore wing 1.64–1.74 long. Apical diameter of siphunculi 0.04–0.05. Cauda 0.05–0.08 long.</p><p>Dorsum of body dark brown, antenna, apex of rostrum, legs, cauda, anal plate and genital plate brown. Dorsal setae of body fine, short and pointed, slightly longer than ventral setae. Head with 2 pairs of cephalic setae, 2 pairs of setae between antennae and 2 pairs of setae between eyes; abdominal tergites I–VII each with 1 pair of spinal and marginal setae; tergite VIII with 1 pair of spinal setae. Cephalic setae, marginal setae on abdominal tergite I, setae on abdominal tergite VIII 0.51–0.67, 0.50–0.54 and 0.64–0.83 times as long as widest diameter of antennal segment III, respectively.</p><p>Head: Front rounded. Antennae 5-segmented (<xref ref-type="fig" rid="F2">Figs 14</xref>, <xref ref-type="fig" rid="F4">30</xref>), with sparse imbrications on segments I–II and dense spinulose imbrications on segments III–V. Whole length of antennae 0.37–0.43 times as long as body, length in proportion of segments I–V: 21–32 : 24–33 : 100 : 49–60 : 41–53+10–15, respectively. Processus terminalis 0.29–0.37 times as long as base of the segment V. Segments I–V each with 3–5, 2 or 3, 0 or 1, 1, 1 or 2+0 setae, respectively. Processus terminalis with 5 apical setae. Primary rhinaria irregular ring-shaped. Segments III, IV and base of Segment V each with 10–14, 3–6 and 2–4 secondary rhinaria, respectively. Rostrum short, reaching mid-coxae. Ultimate rostral segment (<xref ref-type="fig" rid="F2">Figs 15</xref>, <xref ref-type="fig" rid="F4">31</xref>) 2.50–2.86 times as long as its basal width, 1.20–1.54 times as long as second hind tarsal segment; with 2 or 3 pairs of primary setae and 1 or 2 pairs of secondary setae.</p><p>Thorax: Legs normal. Hind femur 1.50–1.62 times as long as antennal segment III, hind tibia 0.25–0.28 times as long as body; setae on hind tibia 0.91–1.20 times as long as its mid-diameter. First tarsal chaetotaxy: 4, 4, 3. Fore wing (<xref ref-type="fig" rid="F2">Figs 16</xref>, <xref ref-type="fig" rid="F4">29</xref>) 1.17–1.34 times as long as body, 2.00–2.42 times as long as width of the wing. Media<!--PageBreak--> once branched. Pterostigma long and curved to the apex of the wing. Hind wings with one thick longitudinal vein and two oblique veins.</p><p>Abdomen: Siphunculi pore-like (<xref ref-type="fig" rid="F2">Figs 17</xref>, <xref ref-type="fig" rid="F4">32</xref>), apical diameter 1.33–1.51 times as long as widest diameter of antennal segment III. Cauda knobbed (<xref ref-type="fig" rid="F2">Figs 18</xref>, <xref ref-type="fig" rid="F4">33</xref>), constricted in middle, 0.68–0.86 times as long as its basal width, with 6–8 apical setae. Anal plate bilobed (<xref ref-type="fig" rid="F2">Figs 19</xref>, <xref ref-type="fig" rid="F4">34</xref>), each with 6 or 7 setae. Genital plate broad band-shaped, with 3 anterior setae and 12–15 posterior marginal setae. Two gonapophyses each with 5 or 6 setae.</p><p><italic>Embroys</italic>. Body oval, with wax glands arranged along crenulated margin in both apterae and alatae. Cephalic setae short and pointed. Antennae 4-segmented. Rostrum and legs well developed. Legs covered with dense setae. Siphunculi visible.</p><fig id="F2" position="float" orientation="portrait"><label>Figures 3–19.</label><caption><p><italic><tp:taxon-name>Aleurodaphis sinojackiae</tp:taxon-name></italic> Qiao &amp; Jiang, sp. n. <bold>3–13</bold> Apterous viviparous female. <bold>3</bold> dorsal view of head <bold>4</bold> antennae <bold>5</bold> ultimate rostral segment <bold>6</bold> dorsal view of thorax <bold>7</bold> hind tarsal segments <bold>8</bold> abdominal tergite VIII <bold>9</bold> dorsal setae and sculptures on abdominal tergite VI <bold>10</bold> siphunculus <bold>11</bold> cauda <bold>12</bold> anal plate <bold>13</bold> genital plate. <bold>14–19</bold> Alate viviparous female. <bold>14</bold> antennae 15 ultimate rostral segment <bold>16</bold> basal half of fore wing <bold>17</bold> siphunculus <bold>18</bold> cauda <bold>19</bold> anal plate. Scale bars = 0.10 mm.</p></caption><graphic xmlns:xlink="http://www.w3.org/1999/xlink" xlink:href="ZooKeys-135-041-g002.jpg" position="float" orientation="portrait" xlink:type="simple"/></fig><fig id="F3" position="float" orientation="portrait"><label>Figures 20–28.</label><caption><p><italic><tp:taxon-name>Aleurodaphis sinojackiae</tp:taxon-name></italic> Qiao &amp; Jiang, sp. n. Apterous viviparous female. <bold>20</bold> dorsal view of body <bold>21</bold> dorsal view of head and pronotum <bold>22</bold> antenna <bold>23</bold> ultimate rostral segment <bold>24</bold> fore tarsal segments <bold>25</bold> siphunculus <bold>26</bold> abdominal tergite VIII and cauda <bold>27</bold> anal plate <bold>28</bold> genital plate. Scale bars = 0.10 mm.</p></caption><graphic xmlns:xlink="http://www.w3.org/1999/xlink" xlink:href="ZooKeys-135-041-g003.jpg" position="float" orientation="portrait" xlink:type="simple"/></fig><fig id="F4" position="float" orientation="portrait"><label>Figures 29–34.</label><caption><p><italic><tp:taxon-name>Aleurodaphis sinojackiae</tp:taxon-name></italic> Qiao &amp; Jiang, sp. n. Alate viviparous female. <bold>29</bold> dorsal view of body <bold>30</bold> antennae <bold>31</bold> ultimate rostral segment <bold>32</bold> siphunculus <bold>33</bold> cauda <bold>34</bold> anal plate. Scale bars = 0.10 mm.</p></caption><graphic xmlns:xlink="http://www.w3.org/1999/xlink" xlink:href="ZooKeys-135-041-g004.jpg" position="float" orientation="portrait" xlink:type="simple"/></fig></tp:treatment-sec><tp:treatment-sec sec-type="Type material examined"><title>Type material examined.</title><p>Holotype, 1 apterous viviparous female, <bold>CHINA:</bold> Zhejiang (Hangzhou City), 21 May 1985, on <italic><tp:taxon-name>Sinojackia xylocarpa</tp:taxon-name></italic>, coll. V. F. Eastop (BMNH). Paratypes, 28 apterous viviparous females, 2 alate viviparous females and 8 nymphs, with the same collection data as holotype (BMNH); 9 apterous viviparous females and 11 alate viviparous females, <bold>CHINA:</bold> Jiangsu (Zhongshan Botanic Garden, Nanjing City, Alt. 100m), No. Y7116, 10 June 1987, on <italic><tp:taxon-name>Sinojackia xylocarpa</tp:taxon-name></italic>, coll. T. S. Zhong (NZMC); 1 apterous viviparous female and 1 alate viviparous female, <bold>CHINA:</bold> Jiangsu (Zhongshan Botanic Garden, Nanjing City, Alt. 100m), No. Y7116, 10 June 1987, on <italic><tp:taxon-name>Sinojackia xylocarpa</tp:taxon-name></italic>, coll. T. S. Zhong (Kôgakkan University, Japan).</p></tp:treatment-sec><tp:treatment-sec sec-type="Host plants"><title>Host plants.</title><p><italic><tp:taxon-name>Sinojackia xylocarpa</tp:taxon-name></italic>.</p></tp:treatment-sec><tp:treatment-sec sec-type="Biology"><title>Biology.</title><p>The species induced the leaves of host plants to curl and form boat-shaped leaf galls.</p></tp:treatment-sec><tp:treatment-sec sec-type="Diagnosis"><title>Diagnosis.</title><p>The new species differs from the other known speciesas follows: in apterous viviparous female: wax glands arranged in each segment, not connecting with each other (the other species: arranged continuously along the edge of body as a crenulation, or without wax glands); in alate viviparous female compared to the most similar species <italic><tp:taxon-name>Aleurodaphis mikaniae</tp:taxon-name></italic>: antennal segment III with 10–14 secondary rhinaria (<italic><tp:taxon-name>Aleurodaphis mikaniae</tp:taxon-name></italic>: 24–27); first tarsal chaetotaxy: 4, 4, 4, sometimes 3, 3, 3 (<italic><tp:taxon-name>Aleurodaphis mikaniae</tp:taxon-name></italic>: 3, 3, 3, sometimes 2, 2, 2).</p></tp:treatment-sec><tp:treatment-sec sec-type="Remark"><title>Remark.</title><p> As the detailed biological information is very important to research the taxonomic position of the genus and species identification, the life cycle of the new species will receive further study in future.</p></tp:treatment-sec><tp:treatment-sec><!--Section generated to contain objects referenced in tp:taxon-treatment.--><table-wrap id="T1" position="float" orientation="portrait"><label>Table 1.</label><caption><p>Measurements of apterous viviparous females of <italic><tp:taxon-name>Aleurodaphis sinojackiae</tp:taxon-name></italic> Qiao &amp; Jiang, sp. n. (mm) </p></caption><table><tbody><tr><th rowspan="1" colspan="1">No. </th><th rowspan="1" colspan="1">Body length</th><th rowspan="1" colspan="1">Body width</th><th rowspan="1" colspan="1">Ant. I</th><th rowspan="1" colspan="1">Ant. II</th><th rowspan="1" colspan="1">Ant. III</th><th rowspan="1" colspan="1">Ant. IV</th><th rowspan="1" colspan="1">Ant. V b</th><th rowspan="1" colspan="1">Ant. V pt</th><th rowspan="1" colspan="1">URS</th><th rowspan="1" colspan="1">Hind T &amp; F</th><th rowspan="1" colspan="1">2HTs</th><th rowspan="1" colspan="1">Cauda length</th></tr><tr><td rowspan="1" colspan="1">1</td><td rowspan="1" colspan="1">1.92</td><td rowspan="1" colspan="1">1.15</td><td rowspan="1" colspan="1">0.07</td><td rowspan="1" colspan="1">0.08</td><td rowspan="1" colspan="1">0.21</td><td rowspan="1" colspan="1">0.12</td><td rowspan="1" colspan="1">0.13</td><td rowspan="1" colspan="1">0.04</td><td rowspan="1" colspan="1">0.13</td><td rowspan="1" colspan="1">0.36</td><td rowspan="1" colspan="1">0.10</td><td rowspan="1" colspan="1">0.10</td></tr><tr><td rowspan="1" colspan="1">2</td><td rowspan="1" colspan="1">1.98</td><td rowspan="1" colspan="1">1.13</td><td rowspan="1" colspan="1">0.07</td><td rowspan="1" colspan="1">0.07</td><td rowspan="1" colspan="1">0.20</td><td rowspan="1" colspan="1">0.10</td><td rowspan="1" colspan="1">0.12</td><td rowspan="1" colspan="1">0.03</td><td rowspan="1" colspan="1">0.15</td><td rowspan="1" colspan="1">0.36</td><td rowspan="1" colspan="1">0.10</td><td rowspan="1" colspan="1">0.09</td></tr><tr><td rowspan="1" colspan="1">3*</td><td rowspan="1" colspan="1">2.05</td><td rowspan="1" colspan="1">1.21</td><td rowspan="1" colspan="1">0.07</td><td rowspan="1" colspan="1">0.08</td><td rowspan="1" colspan="1">0.23</td><td rowspan="1" colspan="1">0.12</td><td rowspan="1" colspan="1">0.13</td><td rowspan="1" colspan="1">0.03</td><td rowspan="1" colspan="1">0.14</td><td rowspan="1" colspan="1">0.38</td><td rowspan="1" colspan="1">0.10</td><td rowspan="1" colspan="1">0.09</td></tr><tr><td rowspan="1" colspan="1">4</td><td rowspan="1" colspan="1">1.89</td><td rowspan="1" colspan="1">1.07</td><td rowspan="1" colspan="1">0.07</td><td rowspan="1" colspan="1">0.08</td><td rowspan="1" colspan="1">0.19</td><td rowspan="1" colspan="1">0.12</td><td rowspan="1" colspan="1">0.12</td><td rowspan="1" colspan="1">0.03</td><td rowspan="1" colspan="1">0.12</td><td rowspan="1" colspan="1">0.33</td><td rowspan="1" colspan="1">0.10</td><td rowspan="1" colspan="1">0.09</td></tr><tr><td rowspan="1" colspan="1">5</td><td rowspan="1" colspan="1">1.86</td><td rowspan="1" colspan="1">1.09</td><td rowspan="1" colspan="1">0.08</td><td rowspan="1" colspan="1">0.07</td><td rowspan="1" colspan="1">0.21</td><td rowspan="1" colspan="1">0.11</td><td rowspan="1" colspan="1">0.12</td><td rowspan="1" colspan="1">0.04</td><td rowspan="1" colspan="1">0.14</td><td rowspan="1" colspan="1">0.37</td><td rowspan="1" colspan="1">0.11</td><td rowspan="1" colspan="1">0.08</td></tr><tr><td rowspan="1" colspan="1">6</td><td rowspan="1" colspan="1">2.09</td><td rowspan="1" colspan="1">1.01</td><td rowspan="1" colspan="1">0.08</td><td rowspan="1" colspan="1">0.08</td><td rowspan="1" colspan="1">0.23</td><td rowspan="1" colspan="1">0.12</td><td rowspan="1" colspan="1">0.14</td><td rowspan="1" colspan="1">0.04</td><td rowspan="1" colspan="1">0.13</td><td rowspan="1" colspan="1">0.39</td><td rowspan="1" colspan="1">0.11</td><td rowspan="1" colspan="1">0.09</td></tr><tr><td rowspan="1" colspan="1">7</td><td rowspan="1" colspan="1">2.05</td><td rowspan="1" colspan="1">1.24</td><td rowspan="1" colspan="1">0.07</td><td rowspan="1" colspan="1">0.08</td><td rowspan="1" colspan="1">0.22</td><td rowspan="1" colspan="1">0.12</td><td rowspan="1" colspan="1">0.13</td><td rowspan="1" colspan="1">0.03</td><td rowspan="1" colspan="1">0.15</td><td rowspan="1" colspan="1">0.37</td><td rowspan="1" colspan="1">0.10</td><td rowspan="1" colspan="1">0.09</td></tr><tr><td rowspan="1" colspan="1">8</td><td rowspan="1" colspan="1">2.03</td><td rowspan="1" colspan="1">1.05</td><td rowspan="1" colspan="1">0.07</td><td rowspan="1" colspan="1">0.08</td><td rowspan="1" colspan="1">0.22</td><td rowspan="1" colspan="1">0.11</td><td rowspan="1" colspan="1">0.13</td><td rowspan="1" colspan="1">0.04</td><td rowspan="1" colspan="1">0.14</td><td rowspan="1" colspan="1">0.37</td><td rowspan="1" colspan="1">0.10</td><td rowspan="1" colspan="1">0.09</td></tr><tr><td rowspan="1" colspan="1">Average</td><td rowspan="1" colspan="1">1.98</td><td rowspan="1" colspan="1">1.12</td><td rowspan="1" colspan="1">0.07</td><td rowspan="1" colspan="1">0.08</td><td rowspan="1" colspan="1">0.21</td><td rowspan="1" colspan="1">0.11</td><td rowspan="1" colspan="1">0.13</td><td rowspan="1" colspan="1">0.03</td><td rowspan="1" colspan="1">0.14</td><td rowspan="1" colspan="1">0.37</td><td rowspan="1" colspan="1">0.10</td><td rowspan="1" colspan="1">0.09</td></tr></tbody></table><table-wrap-foot><fn><p>Remark. <bold>*</bold> Holotype; for abbreviations see Materials and Methods.</p></fn></table-wrap-foot></table-wrap><table-wrap id="T2" position="float" orientation="portrait"><label>Table 2.</label><caption><p>Measurements of alate viviparous females of <italic><tp:taxon-name>Aleurodaphis sinojackiae</tp:taxon-name></italic> Qiao &amp; Jiang, sp. n. (mm) </p></caption><table><tbody><tr><th rowspan="1" colspan="1"><bold>No.</bold></th><th rowspan="1" colspan="1"><bold>Body length</bold></th><th rowspan="1" colspan="1"><bold>Body width</bold></th><th rowspan="1" colspan="1"><bold>Ant. I</bold></th><th rowspan="1" colspan="1"><bold>Ant. II</bold></th><th rowspan="1" colspan="1"><bold>Ant. III</bold></th><th rowspan="1" colspan="1"><bold>Ant. IV</bold></th><th rowspan="1" colspan="1"><bold>Ant. V b</bold></th><th rowspan="1" colspan="1"><bold>Ant. V pt</bold></th><th rowspan="1" colspan="1"><bold>URS</bold></th><th rowspan="1" colspan="1"><bold>Hind femur</bold></th><th rowspan="1" colspan="1"><bold>2HTs</bold></th><th rowspan="1" colspan="1"><bold>Cauda length</bold></th></tr><tr><td rowspan="1" colspan="1">1</td><td rowspan="1" colspan="1">1.84 </td><td rowspan="1" colspan="1">0.81 </td><td rowspan="1" colspan="1">0.08 </td><td rowspan="1" colspan="1">0.07 </td><td rowspan="1" colspan="1">0.28 </td><td rowspan="1" colspan="1">0.14 </td><td rowspan="1" colspan="1">0.14 </td><td rowspan="1" colspan="1">0.04 </td><td rowspan="1" colspan="1">0.14 </td><td rowspan="1" colspan="1">0.40 </td><td rowspan="1" colspan="1">0.09 </td><td rowspan="1" colspan="1">0.08 </td></tr><tr><td rowspan="1" colspan="1">2</td><td rowspan="1" colspan="1">2.00 </td><td rowspan="1" colspan="1">0.82 </td><td rowspan="1" colspan="1">0.07 </td><td rowspan="1" colspan="1">0.07 </td><td rowspan="1" colspan="1">0.25 </td><td rowspan="1" colspan="1">0.14 </td><td rowspan="1" colspan="1">0.13 </td><td rowspan="1" colspan="1">0.04 </td><td rowspan="1" colspan="1">0.13 </td><td rowspan="1" colspan="1">0.39 </td><td rowspan="1" colspan="1">0.11 </td><td rowspan="1" colspan="1">0.08 </td></tr><tr><td rowspan="1" colspan="1">4</td><td rowspan="1" colspan="1">1.49 </td><td rowspan="1" colspan="1">0.66 </td><td rowspan="1" colspan="1">0.06 </td><td rowspan="1" colspan="1">0.06 </td><td rowspan="1" colspan="1">0.18 </td><td rowspan="1" colspan="1">0.11 </td><td rowspan="1" colspan="1">0.09 </td><td rowspan="1" colspan="1">0.02 </td><td rowspan="1" colspan="1">0.10 </td><td rowspan="1" colspan="1">0.29 </td><td rowspan="1" colspan="1">0.08 </td><td rowspan="1" colspan="1">0.06 </td></tr><tr><td rowspan="1" colspan="1">5</td><td rowspan="1" colspan="1">1.45 </td><td rowspan="1" colspan="1">0.63 </td><td rowspan="1" colspan="1">0.05 </td><td rowspan="1" colspan="1">0.05 </td><td rowspan="1" colspan="1">0.19 </td><td rowspan="1" colspan="1">0.09 </td><td rowspan="1" colspan="1">0.08 </td><td rowspan="1" colspan="1">0.02 </td><td rowspan="1" colspan="1">0.10 </td><td rowspan="1" colspan="1">0.30 </td><td rowspan="1" colspan="1">0.08 </td><td rowspan="1" colspan="1">0.06 </td></tr><tr><td rowspan="1" colspan="1">6</td><td rowspan="1" colspan="1">1.32 </td><td rowspan="1" colspan="1">0.64 </td><td rowspan="1" colspan="1">0.05 </td><td rowspan="1" colspan="1">0.05 </td><td rowspan="1" colspan="1">0.21 </td><td rowspan="1" colspan="1">0.11 </td><td rowspan="1" colspan="1">0.11 </td><td rowspan="1" colspan="1">0.03 </td><td rowspan="1" colspan="1">0.11 </td><td rowspan="1" colspan="1">0.31 </td><td rowspan="1" colspan="1">0.08 </td><td rowspan="1" colspan="1">0.05 </td></tr><tr><td rowspan="1" colspan="1">7</td><td rowspan="1" colspan="1">1.42 </td><td rowspan="1" colspan="1">0.56 </td><td rowspan="1" colspan="1">0.06 </td><td rowspan="1" colspan="1">0.05 </td><td rowspan="1" colspan="1">0.18 </td><td rowspan="1" colspan="1">0.11 </td><td rowspan="1" colspan="1">0.09 </td><td rowspan="1" colspan="1">0.02 </td><td rowspan="1" colspan="1">0.11 </td><td rowspan="1" colspan="1">0.31 </td><td rowspan="1" colspan="1">0.07 </td><td rowspan="1" colspan="1">0.06 </td></tr><tr><td rowspan="1" colspan="1">8</td><td rowspan="1" colspan="1">1.30 </td><td rowspan="1" colspan="1">0.58 </td><td rowspan="1" colspan="1">0.06 </td><td rowspan="1" colspan="1">0.05 </td><td rowspan="1" colspan="1">0.19 </td><td rowspan="1" colspan="1">0.10 </td><td rowspan="1" colspan="1">0.09 </td><td rowspan="1" colspan="1">0.03 </td><td rowspan="1" colspan="1">0.11 </td><td rowspan="1" colspan="1">0.26 </td><td rowspan="1" colspan="1">0.08 </td><td rowspan="1" colspan="1">0.06 </td></tr><tr><td rowspan="1" colspan="1">Average</td><td rowspan="1" colspan="1">1.45 </td><td rowspan="1" colspan="1">0.64 </td><td rowspan="1" colspan="1">0.06 </td><td rowspan="1" colspan="1">0.05 </td><td rowspan="1" colspan="1">0.20 </td><td rowspan="1" colspan="1">0.11 </td><td rowspan="1" colspan="1">0.10 </td><td rowspan="1" colspan="1">0.03 </td><td rowspan="1" colspan="1">0.11 </td><td rowspan="1" colspan="1">0.30 </td><td rowspan="1" colspan="1">0.08 </td><td rowspan="1" colspan="1">0.06 </td></tr></tbody></table></table-wrap></tp:treatment-sec></tp:taxon-treatment>
