# Supplementary material for: A review of Aleurodaphis (Hemiptera, Aphididae, Hormaphidinae) with the description of one new species and keys to species
Source: Zookeys. 2011 Oct 7;(135):41–56. doi: 10.3897/zookeys.135.1721 (PMC3252756; doi:10.3897/zookeys.135.1721)
Supplement: XML Treatment for Aleurodaphis stewartiae [file zookeys.135.1721-treatment9.xml]

<!DOCTYPE tp:taxon-treatment
  PUBLIC "-//TaxonX//DTD Taxonomic Treatment Publishing DTD v0 20100105//EN" "tax-treatment-NSO.dtd">
<tp:taxon-treatment xmlns:tp="http://www.plazi.org/taxpub"><tp:treatment-meta><mixed-citation publication-type="journal"><person-group><name><surname>Jiang</surname><given-names>Li-Yun</given-names></name><name><surname>Qiao</surname><given-names>Ge-Xia</given-names></name></person-group><article-title>A review of <italic>Aleurodaphis</italic> (Hemiptera, Aphididae, Hormaphidinae) with the description of one new species and keys to species</article-title><source>Zookeys</source><day>7</day><month>10</month><year>2011</year><volume>2011</volume><issue>135</issue><fpage>41</fpage><lpage>56</lpage><pub-id pub-id-type="doi">10.3897/zookeys.135.1721</pub-id></mixed-citation></tp:treatment-meta><tp:nomenclature><tp:taxon-name>
                        <tp:taxon-name-part taxon-name-part-type="genus">Aleurodaphis</tp:taxon-name-part>
                        <tp:taxon-name-part taxon-name-part-type="species">stewartiae</tp:taxon-name-part>
                    <object-id xmlns:xlink="http://www.w3.org/1999/xlink" xlink:type="simple">http://species-id.net/wiki/Aleurodaphis_stewartiae</object-id>
                    </tp:taxon-name><tp:taxon-authority>Sorin &amp; Miyazaki, 2004</tp:taxon-authority><tp:nomenclature-citation-list><tp:nomenclature-citation><tp:taxon-name>Aleurodaphis stewartiae</tp:taxon-name><comment> Sorin &amp; Miyazaki, 2004: 174.</comment></tp:nomenclature-citation></tp:nomenclature-citation-list></tp:nomenclature><tp:treatment-sec sec-type="Host plants"><title>Host plants.</title><p>Primary host: <italic><tp:taxon-name>Stewartia monadelpha</tp:taxon-name></italic>. Secondary hosts unknown.</p></tp:treatment-sec><tp:treatment-sec sec-type="Biology"><title>Biology.</title><p>The aphid induces a leaf gall, which is formed by rolling the marginal part of the leaf upwards. The gall is about 47.5 long and 7.2 wide, with a surface rough to the touch. The alate viviparous females emerge in early August, and then disappear <!--PageBreak-->from the host tree, probably emigrating to some unknown secondary host (<xref ref-type="bibr" rid="B13">Sorin and Miyazaki 2004</xref>).</p></tp:treatment-sec><tp:treatment-sec sec-type="Distribution"><title>Distribution.</title><p>Japan (<xref ref-type="bibr" rid="B13">Sorin and Miyazaki 2004</xref>).</p></tp:treatment-sec><ref-list><ref id="B13"><mixed-citation xmlns:xlink="http://www.w3.org/1999/xlink" xlink:type="simple"><person-group><name name-style="western"><surname>Sorin</surname><given-names>M</given-names></name><name name-style="western"><surname>Miyazaki</surname><given-names>M</given-names></name></person-group> (<year>2004</year>)<source><italic>Aleurodaphis</italic> of Japan (Hemiptera, Aphididae). Japanese Journal of Systematic Entomology 10(2), 165–177.</source></mixed-citation></ref></ref-list></tp:taxon-treatment>
